# Supplementary material for: Distribution of calbindin-positive neurons across areas and layers of the marmoset cerebral cortex
Source: PLoS Comput Biol. 2024 Sep 23;20(9):e1012428. doi: 10.1371/journal.pcbi.1012428 (PMC11495585; doi:10.1371/journal.pcbi.1012428)
Supplement: S2 Table — (XLSX) [file pcbi.1012428.s008.xlsx]

## Sheet: Corrupted tissue and and varian
Case	Abbreviation	Total number of voxels	Number of artifactual voxels	Ratio of non-artifactual voxels to all voxels	Average density of CB+ neurons (mm-3)	Standard deviation of CB+ neurons density	Coefficient of variation
CJ1741	A1-2	49487	328	0.993372	7094.69	6044.24	0.851938
CJ1741	A10	40028	17	0.999575	9019.03	7079.97	0.785003
CJ1741	A11	23095	149	0.993548	7230.06	6141.6	0.849453
CJ1741	A13L	10682	0	1	3987.78	3508.73	0.87987
CJ1741	A13M	11391	2	0.999824	2661.04	2582.73	0.97057
CJ1741	A13a	3982	0	1	3084.31	2370.61	0.768603
CJ1741	A13b	7187	0	1	7570.46	6110.84	0.807195
CJ1741	A14C	2272	0	1	5351.23	3204.35	0.598807
CJ1741	A14R	15919	55	0.996545	7324.94	4867.69	0.664536
CJ1741	A19DI	21685	0	1	10313.7	8109.01	0.786234
CJ1741	A19M	28135	625	0.977786	8504.86	8122.09	0.954993
CJ1741	A23V	12669	164	0.987055	8093.27	6771.95	0.836739
CJ1741	A23a	31085	292	0.990606	7453.72	5925.59	0.794984
CJ1741	A23b	32833	177	0.994609	5809.54	5547.72	0.954933
CJ1741	A23c	10091	0	1	6547.56	6856.86	1.04724
CJ1741	A24a	11577	18	0.998445	4862.47	4298.9	0.884097
CJ1741	A24b	20314	0	1	5030.6	4744.44	0.943116
CJ1741	A24c	11599	53	0.995431	5399.79	5076.26	0.940084
CJ1741	A24d	9927	34	0.996575	4432.17	4251.84	0.959315
CJ1741	A25	10447	66	0.993682	6218.49	3713.36	0.597149
CJ1741	A29a-c	29482	384	0.986975	2129.61	2858.22	1.34214
CJ1741	A29d	15508	373	0.975948	4868.45	4802.7	0.986494
CJ1741	A30	24728	557	0.977475	7383.89	5761.85	0.780327
CJ1741	A31	20967	520	0.975199	7376.29	5720.42	0.775514
CJ1741	A32	23060	305	0.986774	6716.12	5596.9	0.833353
CJ1741	A32V	7543	0	1	7482.91	5771.5	0.771291
CJ1741	A35	13778	133	0.990347	3507.37	3014.67	0.859524
CJ1741	A36	40760	202	0.995044	5330.81	4511.15	0.846241
CJ1741	A3a	41866	195	0.995342	6814.43	6093.72	0.894238
CJ1741	A3b	38740	167	0.995689	9380.06	8148.19	0.868672
CJ1741	A45	8661	280	0.967671	8097.66	6898.1	0.851863
CJ1741	A46D	6955	10	0.998562	7520.34	6640.05	0.882946
CJ1741	A46V	6784	35	0.994841	8809.14	6512.1	0.739243
CJ1741	A47L	24796	74	0.997016	7689.25	5870.59	0.76348
CJ1741	A47M	11404	0	1	7686.22	5707.94	0.742621
CJ1741	A47O	8490	0	1	6466.88	4988.08	0.771326
CJ1741	A4ab	74888	663	0.991147	4310.15	4483.07	1.04012
CJ1741	A4c	8572	0	1	4873.63	4504.59	0.924277
CJ1741	A6DC	32923	0	1	4325.34	4534.15	1.04827
CJ1741	A6DR	22728	200	0.9912	4610.21	4678.4	1.01479
CJ1741	A6M	23427	94	0.995988	5862.09	5099.09	0.869842
CJ1741	A6Va	18464	14	0.999242	5564.7	4691.95	0.843163
CJ1741	A6Vb	6665	0	1	5266.53	4294.94	0.815515
CJ1741	A8C	7746	75	0.990318	4992.77	4604.07	0.922148
CJ1741	A8aD	24468	203	0.991703	6108.45	5583.5	0.914062
CJ1741	A8aV	24806	147	0.994074	7971.35	6716.84	0.842623
CJ1741	A8b	29739	0	1	5426.88	5417.05	0.998187
CJ1741	A9	16042	176	0.989029	6361.88	5488.6	0.862732
CJ1741	AI	3549	20	0.994365	2985.83	2206.22	0.738897
CJ1741	AIP	6934	0	1	8229.18	4751.25	0.577366
CJ1741	AuA1	12995	0	1	12858.2	8725.79	0.678615
CJ1741	AuAL	3577	119	0.966732	15501.2	10685.2	0.689311
CJ1741	AuCL	3503	0	1	9156	6468.59	0.706486
CJ1741	AuCM	18424	119	0.993541	7898.35	6552.69	0.829627
CJ1741	AuCPB	7189	169	0.976492	10273.3	7901.73	0.769153
CJ1741	AuML	2928	0	1	12345.9	9154.66	0.741514
CJ1741	AuR	6211	0	1	14161.7	9440.35	0.66661
CJ1741	AuRM	3598	0	1	9498.53	7509.81	0.790628
CJ1741	AuRPB	4588	0	1	10965.9	7656.43	0.6982
CJ1741	AuRT	5457	61	0.988822	15746.5	10967.3	0.696492
CJ1741	AuRTL	2722	0	1	15248.5	10883.3	0.713732
CJ1741	AuRTM	4538	70	0.984575	10628.3	7735.45	0.727813
CJ1741	DI	9653	0	1	3980.22	2911.64	0.731527
CJ1741	Ent	52934	476	0.991008	3920.77	3179	0.810809
CJ1741	FST	36418	75	0.997941	8974.23	6562.09	0.731215
CJ1741	GI	9790	1	0.999898	4273.08	3085.17	0.722002
CJ1741	Gu	7749	146	0.981159	3287.37	2719.73	0.827327
CJ1741	IPro	10617	142	0.986625	4046.25	3936.94	0.972984
CJ1741	LIP	36211	174	0.995195	6461.12	5433.82	0.841003
CJ1741	MIP	19265	338	0.982455	5747.75	5641.67	0.981543
CJ1741	MST	31078	35	0.998874	10317.5	7399.69	0.7172
CJ1741	OPAl	11567	68	0.994121	3019.25	2390.03	0.791597
CJ1741	OPro	9292	282	0.969651	4031.36	3366.64	0.835111
CJ1741	OPt	14394	95	0.9934	7011.76	5970.95	0.851562
CJ1741	PE	71231	258	0.996378	6953.06	5642.1	0.811455
CJ1741	PEC	14624	157	0.989264	6121.5	5512.46	0.900508
CJ1741	PF	11158	0	1	5787.26	4098.1	0.708124
CJ1741	PFG	23817	15	0.99937	7062	5211.67	0.737988
CJ1741	PG	15291	173	0.988686	7702.03	5606.31	0.7279
CJ1741	PGM	17651	287	0.98374	4782.19	4675.61	0.977714
CJ1741	PGa-IPa	20037	641	0.968009	5691.51	5069.59	0.890729
CJ1741	PaIL	4391	77	0.982464	5970.19	4441.3	0.743913
CJ1741	PaIM	7067	149	0.978916	3498.22	2735.38	0.781936
CJ1741	Pir	24751	29	0.998828	3500.86	2839.59	0.811113
CJ1741	ProM	15171	295	0.980555	5495.04	4433.23	0.80677
CJ1741	ProSt	12323	83	0.993265	6737.37	7789.95	1.15623
CJ1741	ReI	9445	422	0.95532	7156.44	4491.97	0.627682
CJ1741	S2E	14955	0	1	6281.69	4820.85	0.767444
CJ1741	S2I	14504	180	0.98759	5287.24	4323.66	0.817754
CJ1741	S2PR	6759	0	1	4012.79	3270.59	0.815041
CJ1741	S2PV	8999	2	0.999778	5216.07	4256.21	0.815981
CJ1741	STR	22055	115	0.994786	6507.24	4950.7	0.760799
CJ1741	TE1	27230	0	1	4024.93	3626.6	0.901033
CJ1741	TE2	33763	1297	0.961585	10024.2	8906.72	0.888523
CJ1741	TE3	84767	869	0.989748	7761.18	5759.25	0.742058
CJ1741	TEO	54991	656	0.988071	11542.5	8645.81	0.749042
CJ1741	TF	28572	1419	0.950336	9652.36	7994.32	0.828224
CJ1741	TFO	16443	104	0.993675	7877.93	5782.39	0.733998
CJ1741	TH	19852	33	0.998338	7685.93	4995.1	0.649902
CJ1741	TL	12178	461	0.962145	9797.35	6647.14	0.678464
CJ1741	TLO	13178	65	0.995068	6871.51	4990.42	0.726248
CJ1741	TPO	48903	112	0.99771	6351.58	5395.62	0.849493
CJ1741	TPPro	16068	0	1	5376.26	3874.45	0.720659
CJ1741	TPro	2061	0	1	7482.49	5666.6	0.757315
CJ1741	TPt	10837	168	0.984498	6424.53	4566.42	0.710778
CJ1741	V1	540521	9498	0.982428	26274.4	18940	0.720853
CJ1741	V2	289146	2727	0.990569	14900.4	12741.9	0.855137
CJ1741	V3	154112	1242	0.991941	11731.2	9971.32	0.849985
CJ1741	V3A	19830	64	0.996773	8521.61	6864.37	0.805525
CJ1741	V4	85149	1323	0.984463	11196.9	9907.97	0.884885
CJ1741	V4T	25074	0	1	9796.4	7605.4	0.776347
CJ1741	V5	44849	329	0.992664	10246.6	8188.9	0.799185
CJ1741	V6	79547	467	0.994129	9347.42	8133.69	0.870153
CJ1741	V6A	19944	0	1	7318.15	6485.41	0.886208
CJ1741	VIP	6659	3	0.999549	6205.14	6093.24	0.981967
CJ205	A1-2	73237	138	0.998116	8702.93	5760.92	0.661951
CJ205	A10	46712	3939	0.915675	9220.16	5428.41	0.588754
CJ205	A11	27027	61	0.997743	11832.9	7559.79	0.638878
CJ205	A13L	14384	0	1	12844	7068.19	0.550311
CJ205	A13M	20126	40	0.998013	12678.7	6864.04	0.541383
CJ205	A13a	4610	0	1	11606.5	5539.48	0.477273
CJ205	A13b	7854	60	0.992361	12136.3	6644.1	0.547458
CJ205	A14C	3631	0	1	11947.9	5236.06	0.43824
CJ205	A14R	19786	132	0.993329	11768.3	5928.9	0.503801
CJ205	A19DI	19068	268	0.985945	11889	7630.75	0.641831
CJ205	A19M	34436	6	0.999826	14170.5	9983.96	0.704557
CJ205	A23V	16990	60	0.996469	9117	6306.27	0.691705
CJ205	A23a	38066	1916	0.949666	8579.38	5327.37	0.620951
CJ205	A23b	36666	1521	0.958517	7389.7	5530.62	0.748423
CJ205	A23c	9990	100	0.98999	9217.83	6427.86	0.697329
CJ205	A24a	47127	737	0.984361	9784.51	7522.4	0.768807
CJ205	A24b	28701	0	1	9331.68	5222.67	0.559671
CJ205	A24c	15026	12	0.999201	8980.46	5376.56	0.598695
CJ205	A24d	13577	353	0.974	6251.2	4452.28	0.712227
CJ205	A25	22472	570	0.974635	9880.45	5275.04	0.533887
CJ205	A29a-c	82634	1146	0.986132	5716.35	6304.1	1.10282
CJ205	A29d	15785	666	0.957808	7176.78	5305.59	0.739272
CJ205	A30	36857	1289	0.965027	8465.76	5916.32	0.698852
CJ205	A31	25320	0	1	7077.03	5875.62	0.830239
CJ205	A32	28332	26	0.999082	9904.08	5831.56	0.588804
CJ205	A32V	7522	15	0.998006	12896.3	6426.34	0.498309
CJ205	A35	12378	21	0.998303	7100.6	3710.65	0.522583
CJ205	A36	40966	96	0.997657	7511.53	3850.79	0.512651
CJ205	A3a	41831	864	0.979345	10855.2	7221.71	0.665276
CJ205	A3b	54479	658	0.987922	11275.2	7532.46	0.668055
CJ205	A45	11618	0	1	11230.5	6938.69	0.617843
CJ205	A46D	6867	2125	0.690549	6956.37	4382.85	0.630048
CJ205	A46V	8948	78	0.991283	9534.5	6126.63	0.642575
CJ205	A47L	45678	63	0.998621	10861.1	7103.96	0.65407
CJ205	A47M	18392	38	0.997934	12007.9	7701.97	0.641408
CJ205	A47O	14747	28	0.998101	12411.2	7127.86	0.574309
CJ205	A4ab	75669	3629	0.952041	7109.7	5392.81	0.758514
CJ205	A4c	9022	134	0.985147	9101.63	6116.46	0.672018
CJ205	A6DC	32733	272	0.99169	6872.66	4835.41	0.703572
CJ205	A6DR	30887	0	1	8012.07	5127.54	0.639977
CJ205	A6M	36839	42	0.99886	7589.72	4809.36	0.633668
CJ205	A6Va	27290	0	1	9558.89	5444.05	0.569527
CJ205	A6Vb	11271	0	1	9713.45	4636.21	0.477299
CJ205	A8C	13183	23	0.998255	8101.79	5125.76	0.63267
CJ205	A8aD	31483	6741	0.785884	7404.17	5300.17	0.715836
CJ205	A8aV	32066	39	0.998784	11349.8	7419.52	0.653715
CJ205	A8b	39912	6984	0.825015	8473.57	5852.56	0.690684
CJ205	A9	13455	1627	0.879078	8004.76	5257.36	0.656779
CJ205	AI	11679	191	0.983646	8660.72	5956.19	0.687725
CJ205	AIP	10975	0	1	6938.71	5676.25	0.818055
CJ205	AuA1	21760	59	0.997289	10641.5	7562.85	0.710694
CJ205	AuAL	9448	0	1	12080.8	6807.18	0.563472
CJ205	AuCL	8183	0	1	6837.75	4910.21	0.718103
CJ205	AuCM	26434	0	1	9162.18	6788.34	0.740909
CJ205	AuCPB	19983	176	0.991193	6982.49	5210.37	0.746206
CJ205	AuML	7700	0	1	9007.42	7365.82	0.81775
CJ205	AuR	9484	94	0.990089	13756.7	8056.41	0.585637
CJ205	AuRM	6271	0	1	13386.5	7670.42	0.572996
CJ205	AuRPB	10753	0	1	10883.4	5173.02	0.475313
CJ205	AuRT	9225	81	0.99122	13454	9478.61	0.704517
CJ205	AuRTL	7006	8	0.998858	12236.8	6703.82	0.547842
CJ205	AuRTM	6778	28	0.995869	12839.4	7628.26	0.594128
CJ205	DI	28158	494	0.982456	7266.06	5060.41	0.696444
CJ205	Ent	138222	693	0.994986	6398.74	4987.39	0.779433
CJ205	FST	36676	107	0.997083	9039.39	5796.29	0.641226
CJ205	GI	22951	201	0.991242	8657.51	4561.1	0.526838
CJ205	Gu	14162	119	0.991597	9566.3	4478.77	0.468182
CJ205	IPro	23542	479	0.979653	7395.29	4793.38	0.648166
CJ205	LIP	41037	16	0.99961	7071.08	5204.51	0.736027
CJ205	MIP	21861	12	0.999451	7282.93	5329.08	0.731722
CJ205	MST	31397	348	0.988916	9362.24	6748.38	0.720808
CJ205	OPAl	24977	195	0.992193	9952.42	6078.49	0.610756
CJ205	OPro	13714	103	0.992489	9745.29	5083.22	0.521608
CJ205	OPt	14684	0	1	6777.34	5531.46	0.81617
CJ205	PE	86793	378	0.995645	6688.64	5111.45	0.764198
CJ205	PEC	21193	0	1	7065.76	5475.13	0.774882
CJ205	PF	12338	97	0.992138	7197.69	5182.94	0.720084
CJ205	PFG	28398	440	0.984506	6859.17	5317.13	0.775185
CJ205	PG	18582	75	0.995964	7463.12	5953	0.797656
CJ205	PGM	21442	783	0.963483	7871.56	5987.05	0.760593
CJ205	PGa-IPa	18599	121	0.993494	5279.95	5379.39	1.01883
CJ205	PaIL	7239	55	0.992402	10954.8	5974.54	0.545383
CJ205	PaIM	9753	0	1	9158.36	4607.06	0.503044
CJ205	Pir	48054	770	0.983976	9343.06	5928.6	0.634546
CJ205	ProM	31891	56	0.998244	9874.55	4971.35	0.503451
CJ205	ProSt	16052	186	0.988413	11221.5	7459.94	0.664788
CJ205	ReI	34561	44	0.998727	5783.31	6100.88	1.05491
CJ205	S2E	24732	0	1	7578.21	5173.23	0.682645
CJ205	S2I	18464	41	0.997779	6724.74	5994.61	0.891426
CJ205	S2PR	9411	11	0.998831	9926.69	4659.9	0.469432
CJ205	S2PV	12647	198	0.984344	9552.17	5799.93	0.607185
CJ205	STR	23744	274	0.98846	11024.8	6752.09	0.612446
CJ205	TE1	37061	411	0.98891	8515.66	3728	0.437782
CJ205	TE2	36817	315	0.991444	8743.74	4204	0.480801
CJ205	TE3	71960	573	0.992037	8796.59	4602.59	0.523225
CJ205	TEO	56771	36	0.999366	9701.45	5587.38	0.575932
CJ205	TF	31081	127	0.995914	8422.13	4397.91	0.522185
CJ205	TFO	22291	9	0.999596	9015.21	5122.66	0.568224
CJ205	TH	54780	674	0.987696	5918.49	5378.42	0.90875
CJ205	TL	16157	1	0.999938	7238.99	4415.76	0.609997
CJ205	TLO	18582	45	0.997578	7366.55	4757.85	0.645872
CJ205	TPO	63959	116	0.998186	7043.85	4422.59	0.627865
CJ205	TPPro	23289	99	0.995749	10006.1	4782.57	0.477966
CJ205	TPro	4052	234	0.942251	11173.8	6503.31	0.582016
CJ205	TPt	27640	138	0.995007	5821.39	4461.45	0.766389
CJ205	V1	633234	5968	0.990575	27741.1	18443.1	0.664829
CJ205	V2	296891	1449	0.995119	17478.3	13235.1	0.757233
CJ205	V3	162874	618	0.996206	13423	9661.69	0.719785
CJ205	V3A	18929	0	1	8706.41	5221.51	0.599731
CJ205	V4	97067	311	0.996796	10872.2	7828.29	0.720025
CJ205	V4T	29372	20	0.999319	10765.2	7275.57	0.675838
CJ205	V5	60590	219	0.996386	10135.8	7307.12	0.720925
CJ205	V6	77507	0	1	12934.5	9134.36	0.706203
CJ205	V6A	21979	0	1	7821.27	5781.85	0.739247
CJ205	VIP	5952	131	0.977991	9123.37	6478.15	0.710061
CJ200L	A1-2	59987	1013	0.983113	8579.25	7384.94	0.860791
CJ200L	A10	47814	0	1	4887.22	5364.71	1.0977
CJ200L	A11	22500	710	0.968444	5402.27	5906.47	1.09333
CJ200L	A13L	15976	0	1	7339.71	6860.36	0.934691
CJ200L	A13M	21107	0	1	4531.34	5269.95	1.163
CJ200L	A13a	4232	0	1	5622.6	4710.66	0.837809
CJ200L	A13b	7912	0	1	6104.43	6218.78	1.01873
CJ200L	A14C	2872	0	1	7942.32	4407.38	0.554923
CJ200L	A14R	17634	0	1	6431.06	5897.9	0.917095
CJ200L	A19DI	22008	163	0.992594	13540.1	10336	0.763363
CJ200L	A19M	30525	3394	0.888812	12583.8	10872.9	0.86404
CJ200L	A23V	12179	465	0.96182	8868.06	7765.01	0.875616
CJ200L	A23a	31287	0	1	7793.81	5140.22	0.659526
CJ200L	A23b	32867	0	1	8328.37	6129.54	0.735983
CJ200L	A23c	10319	0	1	10409.8	10138	0.973884
CJ200L	A24a	9884	0	1	4933.28	3494.37	0.708326
CJ200L	A24b	20178	0	1	3613.73	3836.13	1.06154
CJ200L	A24c	13622	0	1	3246.95	3518.41	1.0836
CJ200L	A24d	12884	0	1	4308.41	5053.25	1.17288
CJ200L	A25	10993	0	1	5707.52	4190.78	0.734257
CJ200L	A29a-c	29553	0	1	6264.41	5458.73	0.871388
CJ200L	A29d	14745	0	1	8156.3	6460.66	0.792107
CJ200L	A30	25024	0	1	8423.66	6185.02	0.734243
CJ200L	A31	22451	0	1	9826.71	7328.61	0.745785
CJ200L	A32	30405	0	1	2720.12	2926.51	1.07588
CJ200L	A32V	8276	0	1	2964.35	3240.83	1.09327
CJ200L	A35	11959	0	1	6589.75	3590.67	0.544887
CJ200L	A36	38177	336	0.991199	6594.55	4427.57	0.671398
CJ200L	A3a	46799	0	1	10251.3	8331.67	0.812744
CJ200L	A3b	45617	0	1	12399.6	10094.2	0.814073
CJ200L	A45	10242	0	1	9163.19	6661.32	0.726965
CJ200L	A46D	8353	2	0.999761	9113.81	6897.76	0.756848
CJ200L	A46V	8465	1443	0.829533	6753.13	6091.77	0.902066
CJ200L	A47L	34101	209	0.993871	8468.47	7031.88	0.83036
CJ200L	A47M	14486	108	0.992545	8407.87	6796.46	0.808344
CJ200L	A47O	11780	0	1	8572.51	7580.69	0.884303
CJ200L	A4ab	73986	0	1	7865.75	6640.84	0.844274
CJ200L	A4c	9460	0	1	5498.1	5888.99	1.0711
CJ200L	A6DC	33630	0	1	5649.27	5520.6	0.977224
CJ200L	A6DR	27999	0	1	7908.12	7127.69	0.901313
CJ200L	A6M	35127	0	1	6000.35	6047.39	1.00784
CJ200L	A6Va	24543	0	1	6988.79	6113.93	0.87482
CJ200L	A6Vb	8661	0	1	7311.87	6349.09	0.868326
CJ200L	A8C	9665	0	1	5563.38	5840.5	1.04981
CJ200L	A8aD	28916	0	1	7549.8	6246.38	0.827357
CJ200L	A8aV	29429	2267	0.922967	8564.49	6744.71	0.78752
CJ200L	A8b	23846	0	1	5613.64	6086.29	1.0842
CJ200L	A9	17205	0	1	6125.42	5892.24	0.961933
CJ200L	AI	3628	0	1	8912.37	4039.51	0.453247
CJ200L	AIP	8257	0	1	6909.65	5627.01	0.81437
CJ200L	AuA1	17790	77	0.995672	14102.4	8604.99	0.610179
CJ200L	AuAL	5494	0	1	12909.4	8163.01	0.632333
CJ200L	AuCL	5950	0	1	11614.3	7135.91	0.614409
CJ200L	AuCM	23406	0	1	13167.1	8491.1	0.644871
CJ200L	AuCPB	9938	0	1	10232.5	6528.07	0.637971
CJ200L	AuML	4062	0	1	11508.4	8163.69	0.709371
CJ200L	AuR	9853	0	1	15153.7	9938.53	0.655848
CJ200L	AuRM	6393	0	1	8755.48	5267.22	0.601592
CJ200L	AuRPB	6635	0	1	13346	8753.59	0.655898
CJ200L	AuRT	9715	0	1	16887.8	12199.8	0.722404
CJ200L	AuRTL	4702	0	1	15711.5	10529.9	0.670204
CJ200L	AuRTM	7369	0	1	13220.2	8784.42	0.664471
CJ200L	DI	12226	0	1	7085.29	4126.08	0.582345
CJ200L	Ent	56573	1152	0.979637	5741.03	4650.79	0.810097
CJ200L	FST	29960	496	0.983445	11956.6	7793.78	0.651839
CJ200L	GI	13105	0	1	4508.41	3542.34	0.785718
CJ200L	Gu	10337	91	0.991197	6685.01	5182.93	0.775307
CJ200L	IPro	13469	0	1	7765.82	6168.19	0.794274
CJ200L	LIP	32469	57	0.998244	7842.33	6094.78	0.777164
CJ200L	MIP	14491	357	0.975364	7050.93	6409.38	0.909012
CJ200L	MST	24400	137	0.994385	11673.7	8423.17	0.721553
CJ200L	OPAl	12902	166	0.987134	4426.98	4353.75	0.983459
CJ200L	OPro	12606	176	0.986038	4926.27	4361.3	0.885315
CJ200L	OPt	18418	9	0.999511	9449.92	5819.72	0.615848
CJ200L	PE	77146	184	0.997615	7674.21	6285.83	0.819084
CJ200L	PEC	14227	0	1	8358.46	6643.07	0.794771
CJ200L	PF	11128	0	1	10368.5	6903.86	0.665851
CJ200L	PFG	28148	1562	0.944508	8882.28	5398.13	0.607742
CJ200L	PG	17553	11	0.999373	8257.71	5431.27	0.65772
CJ200L	PGM	18200	0	1	8447.17	6680.29	0.790832
CJ200L	PGa-IPa	16551	49	0.997039	12301.6	7139.62	0.580381
CJ200L	PaIL	6566	0	1	11853.4	8307.2	0.700828
CJ200L	PaIM	10938	0	1	8843.8	6507.69	0.735848
CJ200L	Pir	9010	0	1	5546.71	3243.07	0.584684
CJ200L	ProM	21872	0	1	5534.44	5477.37	0.989688
CJ200L	ProSt	16746	0	1	13373	10441.8	0.780811
CJ200L	ReI	10378	0	1	9430.83	6499.25	0.689149
CJ200L	S2E	15572	0	1	8442.43	6006.13	0.711421
CJ200L	S2I	15545	0	1	9964.92	6711.09	0.673471
CJ200L	S2PR	8913	0	1	3021.35	3541.8	1.17226
CJ200L	S2PV	10959	429	0.960854	4245.36	3815.98	0.898857
CJ200L	STR	24489	252	0.98971	11328.4	7234.44	0.638608
CJ200L	TE1	22302	182	0.991839	4153.97	2758.77	0.664129
CJ200L	TE2	29554	617	0.979123	11136.1	6948.66	0.623976
CJ200L	TE3	73859	3201	0.956661	11357.6	6668.41	0.587132
CJ200L	TEO	53265	1635	0.969304	14005.7	10551.5	0.753372
CJ200L	TF	27660	568	0.979465	11459.5	6997.81	0.610653
CJ200L	TFO	17572	2839	0.838436	9500.43	7339.69	0.772564
CJ200L	TH	16243	430	0.973527	6831.95	5228.55	0.765308
CJ200L	TL	13871	5	0.99964	9104.93	5094.39	0.55952
CJ200L	TLO	16664	3795	0.772264	5516.86	4996.45	0.905671
CJ200L	TPO	68133	554	0.991869	10412.4	6077.38	0.583667
CJ200L	TPPro	18443	0	1	8922.26	5783.55	0.648216
CJ200L	TPro	4339	0	1	8962.86	5652.22	0.630626
CJ200L	TPt	10004	0	1	11374.5	6642.82	0.584011
CJ200L	V1	674498	28215	0.958169	30630	20821.7	0.679782
CJ200L	V2	262128	6488	0.975249	17630.1	14908.3	0.845613
CJ200L	V3	143030	17363	0.878606	14538.7	13395.3	0.921354
CJ200L	V3A	19146	525	0.972579	10142.7	7688.2	0.757999
CJ200L	V4	78804	3460	0.956094	13131.2	11216.8	0.854211
CJ200L	V4T	27090	17	0.999372	12114.9	9412.88	0.776969
CJ200L	V5	47645	404	0.991521	11424.2	8740.63	0.765099
CJ200L	V6	71624	287	0.995993	12696.5	9849.26	0.775745
CJ200L	V6A	19662	180	0.990845	9171.89	7174.69	0.782247
CJ200L	VIP	4300	2	0.999535	7001.57	6417.65	0.916601
