# Supplementary material for: Distribution of calbindin-positive neurons across areas and layers of the marmoset cerebral cortex
Source: PLoS Comput Biol. 2024 Sep 23;20(9):e1012428. doi: 10.1371/journal.pcbi.1012428 (PMC11495585; doi:10.1371/journal.pcbi.1012428)
Supplement: S3 Table — (XLSX) [file pcbi.1012428.s009.xlsx]

## Sheet: Label maps and registration acc
Case	Label map	Cortical area	Dice coefficient		Case	Label map	Cortical area	Dice coefficient		Case	Label map	Cortical area	Dice coefficient
CJ1741	Sylvian f. / parietal o.	-	0.756673		CJ200L	Sylvian f. / parietal o.	-	0.766714		CJ205	Sylvian f. / parietal o.	-	0.695622
CJ1741	Sylvian f. / temporal o.	-	0.729156		CJ200L	Sylvian f. / temporal o.	-	0.778904		CJ205	Sylvian f. / temporal o.	-	0.71026
CJ1741	Calcarine sulcus / db	-	0.839139		CJ200L	Calcarine sulcus / db	-	0.843875		CJ205	Calcarine sulcus / db	-	0.848291
CJ1741	Calcarine sulcus / vb	-	0.846369		CJ200L	Calcarine sulcus / vb	-	0.846486		CJ205	Calcarine sulcus / vb	-	0.84745
CJ1741	piriform cortex	Pir	0.892656		CJ200L	piriform cortex	Pir	0.85737		CJ205	piriform cortex	Pir	0.865854
CJ1741	entorhinal cortex	Ent	0.926334		CJ200L	entorhinal cortex	Ent	0.927938		CJ205	entorhinal cortex	Ent	0.891948
CJ1741	Auditory core and belt	AuA1	0.911485		CJ200L	Auditory core and belt	AuA1	0.923019		CJ205	Auditory core and belt	AuA1	0.885206
CJ1741	Auditory core and belt	AuAL	0.911485		CJ200L	Auditory core and belt	AuAL	0.923019		CJ205	Auditory core and belt	AuAL	0.885206
CJ1741	Auditory core and belt	AuCL	0.911485		CJ200L	Auditory core and belt	AuCL	0.923019		CJ205	Auditory core and belt	AuCL	0.885206
CJ1741	Auditory core and belt	AuCM	0.911485		CJ200L	Auditory core and belt	AuCM	0.923019		CJ205	Auditory core and belt	AuCM	0.885206
CJ1741	Auditory core and belt	AuML	0.911485		CJ200L	Auditory core and belt	AuML	0.923019		CJ205	Auditory core and belt	AuML	0.885206
CJ1741	Auditory core and belt	AuR	0.911485		CJ200L	Auditory core and belt	AuR	0.923019		CJ205	Auditory core and belt	AuR	0.885206
CJ1741	Auditory core and belt	AuRM	0.911485		CJ200L	Auditory core and belt	AuRM	0.923019		CJ205	Auditory core and belt	AuRM	0.885206
CJ1741	Auditory core and belt	AuRT	0.911485		CJ200L	Auditory core and belt	AuRT	0.923019		CJ205	Auditory core and belt	AuRT	0.885206
CJ1741	Auditory core and belt	AuRTL	0.911485		CJ200L	Auditory core and belt	AuRTL	0.923019		CJ205	Auditory core and belt	AuRTL	0.885206
CJ1741	Auditory core and belt	AuRTM	0.911485		CJ200L	Auditory core and belt	AuRTM	0.923019		CJ205	Auditory core and belt	AuRTM	0.885206
CJ1741	area 3b of cortex (somatosensory)	A3b	0.890849		CJ200L	area 3b of cortex (somatosensory)	A3b	0.8808		CJ205	area 3b of cortex (somatosensory)	A3b	0.867037
CJ1741	area 8 of cortex caudal part	A8C	0.777039		CJ200L	area 8b of cortex	A8b	0.903919		CJ205	area 8 of cortex caudal part	A8C	0.808212
CJ1741	cerebral cortex	-	0.959243		CJ200L	cerebral cortex	-	0.96283		CJ205	cerebral cortex	-	0.941933
CJ1741	primary visual cortex	V1	0.963672		CJ200L	primary visual cortex	V1	0.96759		CJ205	primary visual cortex	V1	0.959014
CJ1741	visual area 5	V5(MT)	0.936471		CJ200L	visual area 5	V5(MT)	0.94029		CJ205	visual area 5	V5(MT)	0.913381
CJ1741	parietal areas PGa and Ipa (fundus of superior temporal ventral area)	PGa/IPa(FSTv)	0.855235		CJ200L	area 6 of cortex ventral part a	A6Va	0.892829		CJ205	parietal areas PGa and Ipa (fundus of superior temporal ventral area)	PGa/IPa(FSTv)	0.761331
CJ1741	areas 13 L and M	A13L	0.907675		CJ200L	parietal areas PGa and Ipa (fundus of superior temporal ventral area)	PGa/IPa(FSTv)	0.822366		CJ205	areas 13 L and M	A13L	0.880147
CJ1741	areas 13 L and M	A13M	0.907675		CJ200L	areas 13 L and M	A13L	0.925866		CJ205	areas 13 L and M	A13M	0.880147
CJ1741	area 9 of cortex	A9	0.898049		CJ200L	areas 13 L and M	A13M	0.925866		CJ205	area 9 of cortex	A9	0.840599
CJ1741	prostriate area	ProSt	0.744085		CJ200L	prostriate area	ProSt	0.854492		CJ205	prostriate area	ProSt	0.819617
CJ1741	temporoparietal transitional area	TPt	0.822946		CJ200L	temporal area TH	TH	0.897677		CJ205	temporal area TH	TH	0.872233
CJ1741	temporal area TH	TH	0.877671		CJ200L	temporal areas TE1-3	TE1	0.932301		CJ205	temporal areas TE1-3	TE1	0.92037
CJ1741	areas A23a to A23c	A23a	0.930759		CJ200L	temporal areas TE1-3	TE2	0.932301		CJ205	temporal areas TE1-3	TE2	0.92037
CJ1741	areas A23a to A23c	A23b	0.930759		CJ200L	temporal areas TE1-3	TE3	0.932301		CJ205	temporal areas TE1-3	TE3	0.92037
CJ1741	areas A23a to A23c	A23c	0.930759		CJ200L	lateral intraparietal area of cortex	LIP	0.911241		CJ205	lateral intraparietal area of cortex	LIP	0.883309
CJ1741	lateral intraparietal area of cortex	LIP	0.91944		CJ200L	area 32 of cortex ventral part	A32V	0.785167		CJ205	area 32 of cortex ventral part	A32V	0.778915
CJ1741	area 32 of cortex ventral part	A32V	0.817225		CJ200L	area 23 of cortex ventral part	A23V	0.870035		CJ205	area 19 of cortex medial part	A19M	0.860666
CJ1741	area 6 of cortex medial (supplementary motor) part	A6M	0.917332		CJ200L	fundus of superior temporal sulcus area of cortex	FST	0.907675		CJ205	area 23 of cortex ventral part	A23V	0.825377
CJ1741	area 23 of cortex ventral part	A23V	0.830434		CJ200L	areas MST and V4T	MST	0.810685		CJ205	area 30 of cortex	A30	0.857426
CJ1741	temporal area TE occipital part	TEO	0.918513		CJ200L	areas MST and V4T	V4T(MTC)	0.810685		CJ205	secondary somatosensory cortex	S2E	0.843889
CJ1741	superior temporal rostral area (cortex)	STR	0.816952		CJ200L	areas A23a and A23b	A23a	0.9377		CJ205	secondary somatosensory cortex	S2I	0.843889
					CJ200L	areas A23a and A23b	A23b	0.9377		CJ205	secondary somatosensory cortex	S2PR	0.843889
										CJ205	secondary somatosensory cortex	S2PV	0.843889
										CJ205	temporal area TE occipital part	TEO	0.893107
										CJ205	visual area 6A (posterior parietal medial area)	V6A(PPM)	0.830864
